# Supplementary material for: Imaging of the Glucose-Dependent Insulinotropic Polypeptide Receptor Using a Novel Radiolabeled Peptide Rationally Designed Based on Endogenous GIP and Synthetic Exendin-4 Sequences
Source: Pharmaceuticals (Basel). 2022 Dec 31;16(1):61. doi: 10.3390/ph16010061 (PMC9864903; doi:10.3390/ph16010061)
Supplement: Supplementary file 1 [file pharmaceuticals-16-00061-s001.zip]

Archive with 1 entries (1 files):
- pharmaceuticals-2082441-supplementary.pdf
